# Supplementary material for: High-Frame-Rate Echocardiography: A New Frontier in Noninvasive Functional Assessment
Source: J Clin Med. 2026 Mar 23;15(6):2460. doi: 10.3390/jcm15062460 (PMC13026948; doi:10.3390/jcm15062460)
Supplement: Supplementary file 1 [file jcm-15-02460-s001.zip]

Archive with 1 entries (1 files):
- jcm-4184642-supplementary.pdf
